# Supplementary material for: Clinical Impact of Colonization with Carbapenem-Resistant Gram-Negative Bacteria in Critically Ill Patients Admitted for Severe Trauma
Source: Pathogens. 2022 Nov 4;11(11):1295. doi: 10.3390/pathogens11111295 (PMC9695038; doi:10.3390/pathogens11111295)
Supplement: Supplementary file 1 [file pathogens-11-01295-s001.zip]

Archive with 1 entries (1 files):
- pathogens-1963034-supplementary.pdf
